# Supplementary material for: Expression of Cancer Testis Antigens in Tumor-Adjacent Normal Liver Is Associated with Post-Resection Recurrence of Hepatocellular Carcinoma
Source: Cancers (Basel). 2021 May 20;13(10):2499. doi: 10.3390/cancers13102499 (PMC8160719; doi:10.3390/cancers13102499)
Supplement: Supplementary file 1 [file cancers-13-02499-s001.zip]

Archive with 1 entries (1 files):
- cancers-1145638-supplementary.pdf
